# Supplementary material for: SCIFER: approach for analysis of LINE-1 mRNA expression in single cells at a single locus resolution
Source: Mob DNA. 2022 Aug 26;13:21. doi: 10.1186/s13100-022-00276-0 (PMC9413895; doi:10.1186/s13100-022-00276-0)
Supplement: Supplementary file 12 — Additional file 12. Coordinates of L1 loci identified to be expressed in bulk RNA-Seq of MCF7 cells and included in SCIFER analysis. [file 13100_2022_276_MOESM12_ESM.xlsx]

## Sheet: Sheet1
Expressed L1 Coordinates- MCF7 Cells
Chr	Start	Stop	Identifier	Strand	Subfamily
chr1	43114528	43120493	ID=FL_L1-0029	-	L1MB3
chr1	45162355	45168482	ID=FL_L1-0030	+	L1PA5
chr1	84228931	84234938	ID=FL_L1-0128	-	L1PA3
chr1	85641867	85648021	ID=FL_L1-0129	+	L1PA3
chr1	117352563	117358724	ID=FL_L1-0202	-	L1PA3
chr1	171373587	171379597	ID=FL_L1-0275	+	L1PA2
chr1	174233267	174239290	ID=FL_L1-0287	-	L1PA2
chr1	183658068	183664223	ID=FL_L1-0309	+	L1PA3
chr1	186157490	186163560	ID=FL_L1-0320	-	L1PA3
chr1	225168189	225174275	ID=FL_L1-0376	+	L1PA4
chr2	799543	805567	ID=FL_L1-0398	+	L1PA3
chr2	3369247	3375395	ID=FL_L1-0401	+	L1PA3
chr2	19305840	19311862	ID=FL_L1-0424	+	L1PA2
chr2	24800324	24806471	ID=FL_L1-0437	-	L1PA4
chr2	38132408	38138592	ID=FL_L1-0454	-	L1PA4
chr2	55788118	55794256	ID=FL_L1-0478	-	L1PA4
chr2	57418713	57424719	ID=FL_L1-0485	+	L1PA2
chr2	137309507	137315534	ID=FL_L1-0645	-	L1PA3
chr2	142806276	142812293	ID=FL_L1-0653	-	L1PA3
chr2	173527290	173533317	ID=FL_L1-0728	-	L1PA3
chr2	176796423	176802427	ID=FL_L1-0736	+	L1PA3
chr2	197728963	197734964	ID=FL_L1-0786	+	L1PA4
chr2	228568260	228574281	ID=FL_L1-0828	+	L1PA2
chr3	15186668	15192699	ID=FL_L1-0862	+	L1PA3
chr3	22737736	22743754	ID=FL_L1-0886	-	L1PA3
chr3	63136272	63142301	ID=FL_L1-0981	+	L1PA2
chr3	65509293	65514325	ID=FL_L1-0988	+	L1HS
chr3	96936612	96942758	ID=FL_L1-1063	-	L1PA4
chr3	107692205	107698221	ID=FL_L1-1090	-	L1PA3
chr3	112659147	112665164	ID=FL_L1-1111	-	L1PA3
chr3	121932761	121938786	ID=FL_L1-1135	-	L1PA3
chr3	131331478	131337625	ID=FL_L1-1146	+	L1PA3
chr3	162405867	162411893	ID=FL_L1-1233	-	L1PA2
chr4	10775394	10781420	ID=FL_L1-1296	-	L1PA2
chr4	71053837	71059857	ID=FL_L1-1461	-	L1PA3
chr4	87769094	87775231	ID=FL_L1-1525	+	L1PA4
chr4	99093951	99099992	ID=FL_L1-1570	-	L1PA5
chr4	119061902	119068059	ID=FL_L1-1633	-	L1PA3
chr4	122939634	122945796	ID=FL_L1-1644	-	L1PA4
chr4	140820371	140826491	ID=FL_L1-1685	-	L1PA5
chr4	143166457	143172590	ID=FL_L1-1695	+	L1PA4
chr4	157174893	157180916	ID=FL_L1-1722	-	L1PA3
chr4	159804372	159810375	ID=FL_L1-1730	+	L1PA3
chr4	164350753	164356776	ID=FL_L1-1741	+	L1PA2
chr4	171903131	171909158	ID=FL_L1-1767	+	L1PA3
chr4	173603063	173609186	ID=FL_L1-1770	-	L1PA4
chr5	42931681	42937866	ID=FL_L1-1867	+	L1PA4
chr5	45743075	45749188	ID=FL_L1-1889	-	L1PA3
chr5	60860394	60866437	ID=FL_L1-1948	+	L1PA3
chr5	75695699	75701755	ID=FL_L1-1990	+	L1PA3
chr5	90923631	90929658	ID=FL_L1-2040	-	L1PA2
chr5	98546668	98552701	ID=FL_L1-2065	+	L1PA3
chr5	120126945	120133028	ID=FL_L1-2126	-	L1PA4
chr5	127747109	127753135	ID=FL_L1-2150	-	L1PA3
chr5	130897567	130903669	ID=FL_L1-2158	+	L1PA3
chr5	137968596	137974622	ID=FL_L1-2176	+	L1PA3
chr6	23804048	23810075	ID=FL_L1-2291	+	L1PA3
chr6	45176062	45181902	ID=FL_L1-2314	+	L1PA3
chr6	55684658	55690699	ID=FL_L1-2344	+	L1PA3
chr6	76900223	76906229	ID=FL_L1-2411	-	L1PA3
chr6	84626358	84632366	ID=FL_L1-2456	+	L1PA2
chr6	86731397	86737236	ID=FL_L1-2476	+	L1PA3
chr6	109245219	109251247	ID=FL_L1-2543	-	L1PA2
chr6	160679720	160685749	ID=FL_L1-2630	-	L1PA3
chr7	31619617	31625782	ID=FL_L1-2693	+	L1PA3
chr7	51833473	51839487	ID=FL_L1-2735	-	L1PA3
chr7	90634135	90640270	ID=FL_L1-2792	-	L1PA3
chr7	91389494	91395509	ID=FL_L1-2796	-	L1PA3
chr7	103244597	103250743	ID=FL_L1-2830	+	L1PA5
chr7	108937533	108943685	ID=FL_L1-2843	-	L1PA4
chr7	109687137	109693273	ID=FL_L1-2844	-	L1PA4
chr7	112916459	112921936	ID=FL_L1-2857	+	L1PA3
chr7	116718498	116724489	ID=FL_L1-2869	-	L1PA2
chr7	122834317	122840443	ID=FL_L1-2877	+	L1PA5
chr7	123445191	123451212	ID=FL_L1-2879	-	L1PA3
chr8	47095090	47100980	ID=FL_L1-3022	-	L1PA2
chr8	47484872	47491006	ID=FL_L1-3027	+	L1PA5
chr8	53780544	53786666	ID=FL_L1-3047	-	L1PA4
chr8	61115376	61121394	ID=FL_L1-3070	-	L1PA3
chr8	66949104	66955119	ID=FL_L1-3090	-	L1PA2
chr8	67589902	67596036	ID=FL_L1-3092	-	L1PA3
chr8	69351386	69357431	ID=FL_L1-3099	-	L1PA3
chr8	79982280	79988432	ID=FL_L1-3130	+	L1PA3
chr8	90393387	90399530	ID=FL_L1-3165	-	L1PA3
chr8	94003623	94009763	ID=FL_L1-3179	-	L1PA4
chr8	97589586	97595719	ID=FL_L1-3189	-	L1PA3
chr8	98260276	98266293	ID=FL_L1-3190	+	L1PA2
chr8	107889881	107895905	ID=FL_L1-3220	-	L1PA3
chr8	114631286	114637315	ID=FL_L1-3233	-	L1PA2
chr8	118548538	118554688	ID=FL_L1-3239	+	L1PA3
chr8	126341586	126347597	ID=FL_L1-3257	+	L1PA3
chr8	128343642	128349674	ID=FL_L1-3260	+	L1PA3
chr9	30106865	30112891	ID=FL_L1-3367	+	L1PA3
chr9	69477114	69483129	ID=FL_L1-3410	+	L1PA2
chr9	82769372	82775372	ID=FL_L1-3436	-	L1PA2
chr9	94089083	94095103	ID=FL_L1-3455	-	L1PA2
chr9	100690716	100696743	ID=FL_L1-3466	+	L1PA2
chr9	105489507	105495647	ID=FL_L1-3477	-	L1PA3
chr10	1221417	1227555	ID=FL_L1-3511	-	L1PA4
chr10	19581232	19587252	ID=FL_L1-3527	-	L1PA3
chr10	20525695	20531838	ID=FL_L1-3532	-	L1PA4
chr10	32558680	32564814	ID=FL_L1-3560	+	L1PA3
chr10	51941455	51947610	ID=FL_L1-3602	-	L1PA3
chr10	52730356	52736521	ID=FL_L1-3605	-	L1PA3
chr10	91749618	91755638	ID=FL_L1-3682	+	L1PA3
chr10	100406333	100412484	ID=FL_L1-3699	+	L1PA4
chr11	3492957	3499051	ID=FL_L1-3746	-	L1PA4
chr11	9540334	9546363	ID=FL_L1-3767	-	L1PA3
chr11	43346102	43352118	ID=FL_L1-3864	-	L1PA2
chr11	75748617	75754649	ID=FL_L1-3951	+	L1PA2
chr11	96405621	96411625	ID=FL_L1-4009	-	L1PA2
chr11	101852490	101858627	ID=FL_L1-4024	+	L1PA3
chr11	125536610	125542640	ID=FL_L1-4058	+	L1HS
chr11	129338916	129344902	ID=FL_L1-4065	-	L1PA3
chr12	5284941	5290953	ID=FL_L1-4081	-	L1PA3
chr12	11416213	11422143	ID=FL_L1-4093	+	L1PA4
chr12	31163075	31169094	ID=FL_L1-4133	+	L1PA3
chr12	33520770	33526864	ID=FL_L1-4139	+	L1PA6
chr12	39469655	39475805	ID=FL_L1-4167	-	L1PA4
chr12	43906482	43912505	ID=FL_L1-4184	+	L1PA3
chr12	74503522	74509541	ID=FL_L1-4269	-	L1PA3
chr12	76319625	76325726	ID=FL_L1-4272	+	L1PA3
chr12	79039622	79045645	ID=FL_L1-4279	-	L1PA2
chr12	80144056	80150076	ID=FL_L1-4282	-	L1PA3
chr12	86970396	86976516	ID=FL_L1-4296	+	L1PA4
chr12	96315945	96321971	ID=FL_L1-4311	+	L1PA2
chr12	103434389	103440420	ID=FL_L1-4326	+	L1PA2
chr13	24806648	24812668	ID=FL_L1-4366	-	L1PA3
chr13	50180296	50186327	ID=FL_L1-4405	-	L1PA2
chr14	26673316	26679374	ID=FL_L1-4513	-	L1PA2
chr14	53318051	53324215	ID=FL_L1-4591	+	L1PA4
chr14	54233884	54240026	ID=FL_L1-4593	+	L1PA3
chr14	54870365	54876505	ID=FL_L1-4594	+	L1PA4
chr14	66026446	66032590	ID=FL_L1-4626	-	L1PA4
chr14	80088528	80094682	ID=FL_L1-4644	+	L1PA3
chr15	51031630	51037649	ID=FL_L1-4716	-	L1PA3
chr15	73215935	73222082	ID=FL_L1-4744	-	L1PB1
chr15	78719835	78725853	ID=FL_L1-4751	+	L1PA3
chr15	81730281	81736308	ID=FL_L1-4756	+	L1PA2
chr15	81797933	81803963	ID=FL_L1-4757	+	L1PA2
chr15	81870668	81876699	ID=FL_L1-4758	+	L1PA2
chr15	83383652	83389616	ID=FL_L1-4762	+	L1PA2
chr15	87463739	87469749	ID=FL_L1-4776	+	L1PA3
chr15	97290171	97296313	ID=FL_L1-4787	-	L1M2a
chr16	82139256	82145258	ID=FL_L1-4898	+	L1PA2
chr17	55501717	55507741	ID=FL_L1-4932	+	L1PA2
chr17	60881441	60887474	ID=FL_L1-4935	-	L1M4
chr18	10572669	10578678	ID=FL_L1-4963	-	L1PA2
chr19	34860217	34866213	ID=FL_L1-5096	+	L1PA4
chr20	4283721	4289871	ID=FL_L1-5114	-	L1PA3
chr20	8108867	8114915	ID=FL_L1-5118	-	L1PA3
chr20	25180848	25186984	ID=FL_L1-5148	-	L1PA6
chr20	42206270	42212317	ID=FL_L1-5158	+	L1PA2
chr20	53503852	53509874	ID=FL_L1-5169	+	L1PA2
chr21	14166728	14172876	ID=FL_L1-5184	+	L1PA3
chr22	28663286	28669315	ID=FL_L1-5219	+	L1HS
chrX	17781377	17787389	ID=FL_L1-5250	-	L1PA3
chrX	78466226	78472391	ID=FL_L1-5537	-	L1PA4
chrX	94862378	94868400	ID=FL_L1-5594	+	L1PA3
chrX	131663956	131669984	ID=FL_L1-5734	+	L1PA2
chrX	133621187	133627320	ID=FL_L1-5740	+	L1PA5
