# Supplementary material for: SCIFER: approach for analysis of LINE-1 mRNA expression in single cells at a single locus resolution
Source: Mob DNA. 2022 Aug 26;13:21. doi: 10.1186/s13100-022-00276-0 (PMC9413895; doi:10.1186/s13100-022-00276-0)
Supplement: Supplementary file 13 — Additional file 13. Coordinates of LTR loci identified to be expressed in bulk RNA-Seq of 2 mo mouse testes and included in SCIFER analysis. [file 13100_2022_276_MOESM13_ESM.xlsx]

## Sheet: Sheet1
mm10 LTR Annotation
Chromosome	Start	End	Directionality	Identifier	Subfamily
chr5	133292785	133295390	+	LTR_1	MURVY
chr1	191158709	191161448	+	LTR_2	MURVY
chr17	21801409	21808192	+	LTR_3	IAP
chr2	5774871	5779905	-	LTR_4	MMERVK
chr6	3335809	3341286	-	LTR_5	IAP
chr9	62580424	62583398	+	LTR_6	MMERVK
chr2	181902372	181907439	-	LTR_7	MMERVK
chr5	10357180	10362262	-	LTR_8	MMERVK
chr7	35566296	35570670	-	LTR_9	MURVY
chr12	119566400	119571502	+	LTR_10	IAP
chr9	59370506	59375566	-	LTR_11	MMERVK
