# Supplementary material for: SCIFER: approach for analysis of LINE-1 mRNA expression in single cells at a single locus resolution
Source: Mob DNA. 2022 Aug 26;13:21. doi: 10.1186/s13100-022-00276-0 (PMC9413895; doi:10.1186/s13100-022-00276-0)
Supplement: Supplementary file 14 — Additional file 14. Coordinates of L1 loci identified to be expressed in bulk RNA-Seq of 2 mo mouse testes and included in SCIFER analysis. [file 13100_2022_276_MOESM14_ESM.xlsx]

## Sheet: Sheet2
Expressed L1 Coordinates- 2mo Mouse Testis
Chr	Start	Stop	Identifier	Strand
chr1	3344488	3351164	UID-8917	+
chr1	5471415	5478102	UID-9385	+
chr1	10686627	10693459	UID-8735	+
chr1	40141899	40148612	UID-9344	-
chr1	48855005	48861696	UID-9231	-
chr1	49700429	49707133	UID-9349	+
chr1	53457651	53464309	UID-8676	+
chr1	53598526	53605199	UID-9291	+
chr1	54501504	54508200	UID-8818	+
chr1	57499943	57506638	UID-8694	-
chr1	81443932	81450615	UID-9005	+
chr1	88853069	88859714	UID-8745	-
chr1	96204560	96211260	UID-9208	+
chr1	118241905	118248593	UID-9167	-
chr1	122711340	122717972	UID-9350	+
chr1	130000604	130007250	UID-9141	-
chr1	130399904	130406730	UID-8646	+
chr1	140722545	140729216	UID-8658	+
chr1	144286526	144293054	UID-8907	-
chr1	162755809	162762478	UID-8656	-
chr1	164693599	164700282	UID-8665	+
chr1	173109564	173116261	UID-8691	+
chr1	174932915	174939604	UID-8662	+
chr1	178004154	178010851	UID-8958	-
chr1	185704198	185710852	UID-9396	-
chr2	12161405	12168098	UID-587	+
chr2	14090258	14096955	UID-519	-
chr2	14411351	14418051	UID-520	-
chr2	14506586	14513131	UID-14	-
chr2	16090838	16097474	UID-597	+
chr2	39517573	39524224	UID-465	+
chr2	44611508	44618206	UID-229	+
chr2	45300224	45307017	UID-113	-
chr2	48338887	48345384	UID-400	+
chr2	50842548	50849207	UID-498	+
chr2	55629899	55636795	UID-527	-
chr2	58067396	58074092	UID-441	-
chr2	61868586	61875249	UID-509	-
chr2	67006206	67012970	UID-194	+
chr2	69312844	69319464	UID-391	+
chr2	81704832	81711543	UID-437	-
chr2	83930497	83937224	UID-239	+
chr2	95844013	95850741	UID-522	-
chr2	98765119	98771801	UID-512	+
chr2	100047734	100054407	UID-238	-
chr2	112893145	112899819	UID-471	+
chr2	161848481	161855178	UID-227	-
chr3	5581094	5587776	UID-6506	-
chr3	5897076	5903773	UID-6507	-
chr3	13259650	13266378	UID-6449	+
chr3	13362632	13369366	UID-6451	-
chr3	33325435	33332115	UID-6438	+
chr3	39237434	39244124	UID-6020	-
chr3	41186044	41192778	UID-6307	-
chr3	41763532	41770275	UID-6198	-
chr3	41993182	41999837	UID-6544	+
chr3	44824142	44830280	UID-5948	+
chr3	47851945	47858648	UID-6499	-
chr3	52805481	52812107	UID-6515	-
chr3	55876830	55883495	UID-6212	+
chr3	56069574	56076264	UID-6213	+
chr3	56847786	56854467	UID-6473	-
chr3	60312503	60319149	UID-6357	-
chr3	67047884	67054559	UID-6269	-
chr3	73542381	73549055	UID-6360	+
chr3	98689476	98696125	UID-5835	-
chr3	100367911	100374530	UID-5894	+
chr3	132299530	132306224	UID-6509	+
chr3	139248759	139255347	UID-6458	-
chr3	142842671	142849371	UID-5821	+
chr3	143024969	143031709	UID-6406	-
chr3	155211127	155217826	UID-5791	-
chr3	157667656	157678915	UID-6620	-
chr4	16180250	16189527	UID-13066	-
chr4	21234283	21240916	UID-12994	+
chr4	26423508	26429947	UID-12985	+
chr4	29049132	29055830	UID-13116	-
chr4	30426471	30433104	UID-13510	-
chr4	39886421	39893333	UID-13487	+
chr4	52228283	52234958	UID-13246	-
chr4	72446757	72453456	UID-13494	+
chr4	73828459	73835155	UID-13188	-
chr4	75246126	75252333	UID-13681	-
chr4	77211688	77218381	UID-13020	+
chr4	80596874	80603549	UID-13580	+
chr4	81809091	81815748	UID-12935	+
chr4	84897309	84904016	UID-13341	-
chr4	90151052	90157758	UID-13508	+
chr4	95976003	95982665	UID-12932	-
chr4	115719099	115725794	UID-13361	+
chr5	3064386	3071047	UID-5237	+
chr5	7567561	7574229	UID-5452	-
chr5	8334059	8340748	UID-5746	+
chr5	19405599	19412310	UID-5587	-
chr5	19956271	19962961	UID-5384	-
chr5	20337994	20344671	UID-5120	-
chr5	27224926	27231625	UID-15014	-
chr5	29176994	29183693	UID-14879	+
chr5	43425914	43432610	UID-5652	-
chr5	43635888	43642590	UID-5498	+
chr5	47528631	47535297	UID-5559	+
chr5	57245192	57251761	UID-5539	+
chr5	80367396	80374089	UID-5525	-
chr5	83457738	83464263	UID-5600	-
chr5	89968241	89974544	UID-5725	+
chr5	93742537	93749233	UID-5461	-
chr6	8107382	8114247	UID-2627	+
chr6	20528048	20534688	UID-2573	+
chr6	20628807	20635504	UID-2826	+
chr6	48228873	48235572	UID-2392	+
chr6	63236014	63242705	UID-2595	-
chr6	78207902	78214605	UID-2807	+
chr6	96876997	96883689	UID-2241	+
chr6	107830302	107836924	UID-2983	+
chr6	124151311	124158005	UID-2698	-
chr6	129164575	129171178	UID-2676	-
chr7	13225375	13236308	UID-11669	-
chr7	41529728	41536428	UID-11996	+
chr7	42330277	42336961	UID-11912	-
chr7	52537747	52544249	UID-11871	-
chr7	63688123	63694796	UID-12082	-
chr7	88864087	88870739	UID-11988	+
chr7	94708036	94714651	UID-11888	+
chr7	95187332	95194023	UID-11675	+
chr7	104797956	104804653	UID-11921	-
chr7	110507617	110514095	UID-11874	+
chr7	114365942	114372572	UID-11565	+
chr7	120255800	120262489	UID-12056	-
chr7	140234809	140241483	UID-11513	+
chr7	140593142	140599839	UID-11899	-
chr8	6035183	6041858	UID-8133	+
chr8	7248358	7254877	UID-8425	-
chr8	15614133	15624231	UID-8540	-
chr8	16137858	16144526	UID-8474	+
chr8	19038129	19044828	UID-16511	-
chr8	29797896	29804594	UID-8258	+
chr8	42057461	42064167	UID-8311	+
chr8	53288730	53295398	UID-8342	+
chr8	53972090	53978779	UID-8223	+
chr8	58555499	58562180	UID-8469	+
chr8	63540412	63547046	UID-8109	-
chr8	74794017	74800724	UID-8350	+
chr8	79818571	79825261	UID-8316	-
chr8	98868447	98875078	UID-8381	+
chr8	126223448	126230135	UID-8315	-
chr8	129029969	129036717	UID-8180	+
chr9	7091262	7097970	UID-1549	+
chr9	15806338	15813035	UID-1551	+
chr9	19836504	19843166	UID-1542	-
chr9	25637983	25644707	UID-1561	+
chr9	27678507	27685178	UID-1612	-
chr9	36183908	36190320	UID-1520	-
chr9	39303368	39310918	UID-1513	-
chr9	70462934	70469558	UID-1259	+
chr9	75917617	75924317	UID-1385	-
chr9	79664080	79670917	UID-1220	+
chr9	80998054	81004698	UID-1563	-
chr9	82442526	82449200	UID-1500	-
chr9	82585936	82592635	UID-1501	-
chr9	84658779	84665501	UID-1548	+
chr9	89660187	89666831	UID-1716	+
chr9	103796915	103803535	UID-1704	+
chr9	117502254	117508281	UID-1554	-
chr10	10011839	10018528	UID-10142	-
chr10	29243250	29249948	UID-10477	+
chr10	32851103	32857753	UID-10490	+
chr10	34674541	34680256	UID-10155	-
chr10	48415665	48421851	UID-10425	-
chr10	50298201	50304315	UID-10149	-
chr10	51133181	51139726	UID-10553	+
chr10	52444819	52451475	UID-10494	-
chr10	55663797	55670487	UID-10520	-
chr10	90174181	90180866	UID-10510	-
chr10	100804344	100811078	UID-10570	-
chr10	100908099	100914790	UID-10131	-
chr10	101176032	101182899	UID-10235	-
chr10	109614322	109621011	UID-10165	-
chr11	7653607	7660298	UID-13945	+
chr11	10106908	10113821	UID-13810	+
chr11	16019407	16026081	UID-14076	-
chr11	27734604	27741008	UID-13740	+
chr11	31311047	31317693	UID-13778	-
chr11	38051019	38057261	UID-13739	+
chr11	39485316	39492068	UID-13961	-
chr11	39991370	39998064	UID-13956	+
chr11	42969589	42976333	UID-13968	-
chr11	43013791	43020437	UID-13969	-
chr11	90791306	90797953	UID-13935	+
chr12	6060895	6067583	UID-10819	-
chr12	6431261	6437951	UID-10946	-
chr12	36956761	36960337	UID-10802	+
chr12	38345791	38352506	UID-10976	-
chr12	42082198	42088948	UID-10995	-
chr12	53207305	53213860	UID-11056	-
chr12	59448170	59454845	UID-11005	-
chr12	61189624	61195584	UID-10993	-
chr12	64070686	64077268	UID-10793	-
chr12	64298845	64305533	UID-11097	+
chr12	75242223	75248921	UID-10992	-
chr12	90358642	90365354	UID-11001	-
chr12	91240191	91246891	UID-11002	+
chr12	92838230	92844923	UID-10985	+
chr12	94549884	94556539	UID-10900	+
chr12	108567213	108573912	UID-10926	-
chr13	4888427	4895122	UID-7806	+
chr13	11195414	11202089	UID-7807	+
chr13	14445603	14452092	UID-7458	+
chr13	16245888	16252603	UID-7955	+
chr13	22739521	22746031	UID-7482	-
chr13	75895227	75901783	UID-7438	+
chr13	77944905	77951604	UID-15676	-
chr13	79754449	79761146	UID-7809	-
chr13	92165042	92171705	UID-7836	+
chr13	100332769	100339553	UID-7868	-
chr13	103900847	103907381	UID-7905	+
chr13	106663329	106670029	UID-7920	+
chr13	116837044	116843730	UID-7885	+
chr13	119159845	119166474	UID-7753	-
chr13	120109097	120116657	UID-7627	+
chr14	13095328	13101237	UID-7210	-
chr14	13183777	13190441	UID-7211	-
chr14	20948130	20954764	UID-7155	-
chr14	51270977	51277729	UID-6823	+
chr14	74373286	74379981	UID-6901	-
chr14	105909369	105915946	UID-6884	-
chr14	107053419	107060149	UID-6910	-
chr14	110962743	110967366	UID-6815	+
chr14	119591365	119598007	UID-7405	+
chr14	122621863	122628562	UID-16583	-
chr14	123341682	123348362	UID-7226	-
chr15	18368592	18375240	UID-1789	+
chr15	19095616	19102361	UID-2035	+
chr15	19639416	19646097	UID-2041	+
chr15	20168306	20174993	UID-2178	-
chr15	24214674	24221342	UID-2192	+
chr15	24727176	24733809	UID-2094	-
chr15	26082456	26089145	UID-1752	-
chr15	26477792	26484513	UID-1781	-
chr15	27397056	27403696	UID-1965	+
chr15	29845947	29852575	UID-2098	-
chr15	35431109	35437731	UID-2016	-
chr15	47955724	47961917	UID-1810	-
chr15	50070690	50077358	UID-1983	-
chr15	67496536	67502638	UID-1968	-
chr15	103854473	103861184	UID-1943	+
chr16	9230912	9237551	UID-9748	-
chr16	10217777	10224634	UID-9702	-
chr16	16130023	16136709	UID-9971	+
chr16	22990157	22996813	UID-9937	+
chr16	26317278	26323977	UID-9865	+
chr16	42813236	42819952	UID-9785	+
chr16	55177979	55184669	UID-9929	-
chr16	57835528	57842215	UID-9907	-
chr16	58640842	58647539	UID-9715	-
chr16	64186646	64193272	UID-9901	+
chr16	68787022	68793757	UID-9969	+
chr16	68962531	68969209	UID-9722	+
chr16	69328769	69335454	UID-9970	-
chr16	73567713	73574461	UID-9998	+
chr16	75685434	75692134	UID-9871	-
chr16	79781576	79788263	UID-9829	+
chr16	96408907	96415579	UID-9707	-
chr17	11292264	11299016	UID-864	-
chr17	23363025	23369723	UID-828	+
chr17	38240370	38247063	UID-1071	-
chr17	45020333	45027032	UID-960	-
chr17	57377439	57384092	UID-1112	-
chr17	60389066	60395936	UID-818	-
chr17	66652019	66658722	UID-1069	+
chr17	68377029	68383701	UID-1131	-
chr17	77698085	77704788	UID-822	+
chr17	91724698	91731397	UID-970	-
chr17	92126888	92133627	UID-1065	-
chr17	92467524	92474226	UID-951	-
chr17	94709610	94716289	UID-824	+
chr18	5920870	5927675	UID-4890	+
chr18	17268837	17275503	UID-4668	+
chr18	21410045	21416733	UID-4964	-
chr18	23262693	23269395	UID-4867	-
chr18	32463325	32469940	UID-4732	+
chr18	32757077	32763778	UID-4922	+
chr18	44047044	44053737	UID-4667	+
chr18	54011007	54017774	UID-4682	-
chr18	68474936	68481635	UID-15218	-
chr18	73230813	73237517	UID-4846	+
chr18	85883421	85890111	UID-4891	+
chr18	86150227	86156933	UID-4894	+
chr18	87271523	87278209	UID-4830	+
chr19	12959433	12966467	UID-11275	+
chr19	15308168	15314863	UID-11415	+
chr19	20732623	20739264	UID-11279	-
chr19	25819034	25825713	UID-11367	+
chr19	25863884	25870628	UID-11368	-
chr19	26903282	26909947	UID-11382	+
chr19	27401834	27408488	UID-11322	+
chr19	33532133	33538572	UID-11447	-
chr19	33560251	33566904	UID-11410	+
chr19	33948783	33955274	UID-11444	+
chr19	33988905	33995427	UID-11297	+
chr19	43319671	43326366	UID-11259	+
chrX	82220517	82227208	UID-3194	-
chrX	89311189	89317893	UID-4105	-
chrX	109656369	109662865	UID-4636	-
chrX	124143781	124150468	UID-4085	+
chrX	161638751	161645439	UID-4245	+
