# Supplementary material for: SCIFER: approach for analysis of LINE-1 mRNA expression in single cells at a single locus resolution
Source: Mob DNA. 2022 Aug 26;13:21. doi: 10.1186/s13100-022-00276-0 (PMC9413895; doi:10.1186/s13100-022-00276-0)
Supplement: Supplementary file 15 — Additional file 15. Coordinates and FPKM of L1 loci identified to be expressed in bulk RNA-Seq of 20 yo human testes and included in SCIFER analysis. [file 13100_2022_276_MOESM15_ESM.xlsx]

## Sheet: Sheet1
Expressed L1 Coordinates- Human Testes
Chr	Start	Stop	Identifier	Strand	Subfamily	20yo Testis 1 FPKM	20yo Testis 2 FPKM
chr1	30453582	30459718	ID=FL_L1-0017	-	L1PA5	0.0671393	0.106259
chr1	47165930	47172061	ID=FL_L1-0036	+	L1PA4	0.0335696	0.0335556
chr1	49934851	49940864	ID=FL_L1-0051	+	L1PA3	0.0239783	0
chr1	68003127	68009216	ID=FL_L1-0087	-	L1PA6	0.0335696	0
chr1	121574292	121580421	ID=FL_L1-0216	+	L1PA3	0.043161	0.229296
chr1	186256601	186262729	ID=FL_L1-0321	-	L1PA4	0.0191827	0.027963
chr2	18139085	18145283	ID=FL_L1-0422	-	L1PA6	0.00479566	0.0335556
chr2	18692199	18698337	ID=FL_L1-0423	-	L1PA4	0.00479566	0.0335556
chr2	32100468	32106583	ID=FL_L1-0441	-	L1PA5	0.134279	0.131426
chr2	34635312	34641476	ID=FL_L1-0444	+	L1PA4	0.014387	0.027963
chr2	66206330	66212369	ID=FL_L1-0511	+	L1PA3	0.0239783	0.0223704
chr2	122012674	122018706	ID=FL_L1-0606	-	L1PA2	0	0.0335556
chr2	153433832	153439958	ID=FL_L1-0679	-	L1PA4	0.0239783	0.0111852
chr2	197728963	197734964	ID=FL_L1-0786	+	L1PA4	0.00479566	0.027963
chr2	201299946	201306098	ID=FL_L1-0791	+	L1PA5	0.0239783	0.00559259
chr2	234775487	234781643	ID=FL_L1-0835	+	L1PA5	0.0479566	0.0335556
chr3	17693116	17699392	ID=FL_L1-0868	+	L1PA3	0.043161	0.00559259
chr3	75483459	75489612	ID=FL_L1-1010	-	L1PA5	0.00959133	0.151
chr3	125849811	125855962	ID=FL_L1-1139	+	L1PA4	0.00959133	0.162185
chr3	131115990	131122113	ID=FL_L1-1145	-	L1PA5	0.1103	0.027963
chr4	5480587	5486694	ID=FL_L1-1289	-	L1PA4	0.0599458	0.190148
chr4	5490578	5496695	ID=FL_L1-1290	-	L1PA3	0.0191827	0.120241
chr4	9080579	9086679	ID=FL_L1-1294	+	L1PA4	0.00479566	0.0335556
chr4	52458977	52464098	ID=FL_L1-1381	+	L1P1	0.0191827	0.027963
chr4	91786027	91792049	ID=FL_L1-1542	-	L1PA2	0.028774	0
chr4	105860131	105866260	ID=FL_L1-1593	+	L1PA4	0.0599458	0.0167778
chr4	105880182	105886196	ID=FL_L1-1594	+	L1PA5	0.028774	0.027963
chr4	106935104	106941119	ID=FL_L1-1601	+	L1PA2	0.0839241	0.0531296
chr4	124611938	124618080	ID=FL_L1-1648	-	L1PA4	0.0239783	0.027963
chr5	7230601	7236733	ID=FL_L1-1802	+	L1PA3	0.194224	0.187352
chr5	16335411	16341440	ID=FL_L1-1813	+	L1PA2	0.0239783	0
chr5	34640687	34646834	ID=FL_L1-1837	-	L1PA6	0.0671393	0.0503333
chr5	43402549	43408647	ID=FL_L1-1871	+	L1PA5	0.0335696	0.0167778
chr5	75896066	75902234	ID=FL_L1-1993	-	L1PA3	0.0335696	0.00559259
chr5	85657594	85663641	ID=FL_L1-2022	-	L1PA2	0.00479566	0.0335556
chr5	100458105	100464295	ID=FL_L1-2071	-	L1PA3	0.028774	0.0335556
chr5	120831426	120836963	ID=FL_L1-2129	+	L1PA3	0.0239783	0
chr5	176051767	176057881	ID=FL_L1-2245	+	L1PA5	0.0335696	0.027963
chr6	5886160	5891926	ID=FL_L1-2263	-	L1PA2	0	0.027963
chr6	19220829	19226980	ID=FL_L1-2281	+	L1PA4	0.028774	0.00559259
chr6	73917520	73923667	ID=FL_L1-2392	+	L1PA3	0.0407631	0.0223704
chr6	79284683	79290283	ID=FL_L1-2431	+	L1P1	0.0239783	0.0111852
chr6	84826430	84832562	ID=FL_L1-2458	-	L1PA4	0.0239783	0.0111852
chr6	91047152	91053161	ID=FL_L1-2491	-	L1PA2	0	0.027963
chr6	119399994	119406105	ID=FL_L1-2574	+	L1PA4	0.0335696	0.00559259
chr6	159704146	159710261	ID=FL_L1-2628	+	L1PA5	0.0167848	0.0782963
chr7	10747091	10753227	ID=FL_L1-2651	+	L1PA5	0.0239783	0.0167778
chr7	43059097	43065116	ID=FL_L1-2720	+	L1PA2	0	0.027963
chr7	63732465	63738593	ID=FL_L1-2756	+	L1PA3	0.0455588	0.0671111
chr7	65480284	65486433	ID=FL_L1-2761	+	L1PA4	0.00959133	0.0559259
chr7	76561199	76567352	ID=FL_L1-2765	-	L1PA4	0.0767306	0.0111852
chr7	85249857	85255879	ID=FL_L1-2781	+	L1PA2	0.00959133	0.027963
chr7	103244597	103250743	ID=FL_L1-2830	+	L1PA5	0.0239783	0.0447407
chr7	109687137	109693273	ID=FL_L1-2844	-	L1PA4	0.100709	0.027963
chr7	116371252	116377392	ID=FL_L1-2867	+	L1PA4	0.0239783	0.027963
chr8	48953911	48960023	ID=FL_L1-3033	-	L1PA5	0.043161	0.0111852
chr8	61268016	61274014	ID=FL_L1-3072	-	L1PA2	0.131881	0.100667
chr8	64240098	64246140	ID=FL_L1-3084	+	L1PA3	0	0.0391481
chr8	71451794	71457894	ID=FL_L1-3104	+	L1PA5	0.0239783	0.0223704
chr8	91191845	91197868	ID=FL_L1-3166	-	L1PA3	0.00959133	0.111852
chr8	97039489	97045633	ID=FL_L1-3185	-	L1PA3	0.0527523	0.0223704
chr8	98650358	98656495	ID=FL_L1-3193	+	L1PA3	0.0239783	0.027963
chr8	114580379	114586371	ID=FL_L1-3232	-	L1PA3	0	0.0503333
chr8	142849967	142856074	ID=FL_L1-3290	+	L1PA6	0.0815263	0.0531296
chr9	18839037	18845184	ID=FL_L1-3339	-	L1PA3	0.028774	0.00559259
chr9	27239371	27245520	ID=FL_L1-3361	+	L1PA4	0.0503545	0.0251667
chr10	27418272	27424390	ID=FL_L1-3553	+	L1PA4	0.239783	0.167778
chr10	73323335	73329500	ID=FL_L1-3635	+	L1PA3	0.0239783	0
chr10	100406333	100412484	ID=FL_L1-3699	+	L1PA4	0.0239783	0.0671111
chr10	105550209	105556235	ID=FL_L1-3704	+	L1PA3	0.0911176	0.0755
chr10	115530628	115536762	ID=FL_L1-3731	-	L1PA3	0.0767306	0.0111852
chr11	29765669	29771814	ID=FL_L1-3824	-	L1PA4	0.0239783	0.0027963
chr11	30263144	30269287	ID=FL_L1-3828	-	L1PA4	0.028774	0.0111852
chr11	57847860	57853995	ID=FL_L1-3923	+	L1PA6	0.028774	0.027963
chr11	87652559	87658716	ID=FL_L1-3972	-	L1PA3	0.0239783	0
chr11	92169403	92175577	ID=FL_L1-3993	+	L1PA3	0.0383653	0.0587222
chr12	5116427	5122428	ID=FL_L1-4080	-	L1PA2	0.00959133	0.027963
chr12	5284941	5290953	ID=FL_L1-4081	-	L1PA3	0	0.027963
chr12	11416213	11422143	ID=FL_L1-4093	+	L1PA4	0.00959133	0.0335556
chr12	21395010	21401039	ID=FL_L1-4112	+	L1PA2	0.00479566	0.0335556
chr12	21419216	21425234	ID=FL_L1-4113	+	L1PA2	0.00479566	0.027963
chr12	21899336	21905423	ID=FL_L1-4114	+	L1PA5	0.0239783	0.00559259
chr12	33520770	33526864	ID=FL_L1-4139	+	L1PA6	0.00959133	0.0391481
chr12	95775206	95781318	ID=FL_L1-4309	+	L1PA5	0.0215805	0.027963
chr12	96315945	96321971	ID=FL_L1-4311	+	L1PA2	0	0.0615185
chr12	100636824	100642967	ID=FL_L1-4321	-	L1PA4	0.0239783	0.0111852
chr13	51690197	51696323	ID=FL_L1-4412	-	L1PA3	0.234987	0.274037
chr13	69477867	69483990	ID=FL_L1-4428	-	L1PA5	0.0239783	0.00559259
chr13	109012963	109018952	ID=FL_L1-4484	-	L1PA6	0.028774	0
chr14	36411729	36417842	ID=FL_L1-4535	+	L1P2	0.0479566	0.0503333
chr14	44551551	44557802	ID=FL_L1-4564	-	L1PA4	0.0767306	0.0615185
chr14	45411414	45416903	ID=FL_L1-4567	+	L1PA6	0.0335696	0.0167778
chr14	54870365	54876505	ID=FL_L1-4594	+	L1PA4	0.043161	0.111852
chr14	57100480	57106631	ID=FL_L1-4603	-	L1PA5	0.00479566	0.027963
chr14	87354741	87360855	ID=FL_L1-4655	-	L1PA4	0.0239783	0.0111852
chr15	43649976	43656002	ID=FL_L1-4701	+	L1PA3	0.0767306	0.12863
chr15	81870668	81876699	ID=FL_L1-4758	+	L1PA2	0.00959133	0.0447407
chr15	87275325	87281469	ID=FL_L1-4773	-	L1PA4	0.0239783	0.0111852
chr16	49228104	49234238	ID=FL_L1-4847	+	L1PA5	0.0335696	0.0391481
chr17	3337283	3343388	ID=FL_L1-4908	-	L1PA5	0.0479566	0
chr17	51304951	51311073	ID=FL_L1-4929	+	L1PA6	0.0767306	0.0391481
chr18	6699819	6705944	ID=FL_L1-4959	+	L1PA5	0.0911176	0.0727037
chr18	53973768	53979837	ID=FL_L1-5033	-	L1PA5	0.00479566	0.0391481
chr19	23451760	23457877	ID=FL_L1-5074	-	L1PA12	0.0383653	0.0223704
chr19	27695439	27701587	ID=FL_L1-5083	-	L1PA4	0.028774	0.027963
chr20	2500831	2506958	ID=FL_L1-5113	+	L1PA4	0.0335696	0.0111852
chr21	8767464	8773594	ID=FL_L1-5175	-	L1PA3	0.0191827	0.0838889
chr21	10631098	10637219	ID=FL_L1-5181	+	L1PA5	0.043161	0.0335556
chrX	7587593	7593752	ID=FL_L1-5233	-	L1PA3	0	0.027963
chrX	17781377	17787389	ID=FL_L1-5250	-	L1PA3	0.00479566	0.027963
chrX	70210403	70216535	ID=FL_L1-5456	-	L1PA4	0.0239783	1.359
chrX	75680527	75686533	ID=FL_L1-5500	-	L1PA4	0.00479566	0.0335556
chrX	103454545	103460671	ID=FL_L1-5628	-	L1PA4	0.0239783	0.151
chrX	105796907	105802923	ID=FL_L1-5641	+	L1PA3	0	0.027963
