# Supplementary material for: SCIFER: approach for analysis of LINE-1 mRNA expression in single cells at a single locus resolution
Source: Mob DNA. 2022 Aug 26;13:21. doi: 10.1186/s13100-022-00276-0 (PMC9413895; doi:10.1186/s13100-022-00276-0)
Supplement: Supplementary file 16 — Additional file 16. Results of comparing gene expression values in mouse testes using unpaired t-test with Welch’s correction. [file 13100_2022_276_MOESM16_ESM.xlsx]

## Sheet: PRM1
Unpaired t with Welch's correction	Significant?	Summary	Individual P Value	Mean 1	Mean 2	SE of diff.
Spcyt vs. ES	Yes	****	<0.0001	3.731	6.472	0.06691
Spcyt vs. CS	Yes	****	<0.0001	3.731	7.426	0.03266
Spcyt vs. RS	Yes	****	<0.0001	3.731	4.023	0.03484
Spcyt vs. Ser	No	ns	0.1019	3.731	3.996	0.1351
ES vs. CS	Yes	****	<0.0001	6.472	7.426	0.06183
ES vs. RS	Yes	****	<0.0001	6.472	4.023	0.06301
ES vs. Ser	Yes	****	<0.0001	6.472	3.996	0.145
CS vs. RS	Yes	****	<0.0001	7.426	4.023	0.02365
CS vs. Ser	Yes	****	<0.0001	7.426	3.996	0.1327
RS vs. Ser	No	ns	0.845	4.023	3.996	0.1332

## Sheet: TBPL1
Unpaired t with Welch's correction	Significant?	Summary	Individual P Value	Mean 1	Mean 2	SE of diff.
Spcyt vs. ES	Yes	****	<0.0001	2.649	0.746	0.06972
Spcyt vs. CS	Yes	****	<0.0001	2.649	0.4166	0.04294
Spcyt vs. RS	Yes	****	<0.0001	2.649	2.501	0.03674
Spcyt vs. Ser	Yes	**	0.0013	2.649	0.987	0.2628
ES vs. CS	Yes	****	<0.0001	0.746	0.4166	0.07143
ES vs. RS	Yes	****	<0.0001	0.746	2.501	0.06788
ES vs. Ser	No	ns	0.4071	0.746	0.987	0.269
CS vs. RS	Yes	****	<0.0001	0.4166	2.501	0.03988
CS vs. Ser	No	ns	0.0809	0.4166	0.987	0.2633
RS vs. Ser	Yes	**	0.0021	2.501	0.987	0.2623

## Sheet: TNP1
Unpaired t with Welch's correction	Significant?	Summary	Individual P Value	Mean 1	Mean 2	SE of diff.
Spcyt vs. ES	Yes	****	<0.0001	2.465	5.283	0.05541
Spcyt vs. CS	Yes	****	<0.0001	2.465	5.987	0.04794
Spcyt vs. RS	Yes	****	<0.0001	2.465	2.945	0.03828
Spcyt vs. Ser	Yes	**	0.0031	2.465	2.878	0.08873
ES vs. CS	Yes	****	<0.0001	5.283	5.987	0.06023
ES vs. RS	Yes	****	<0.0001	5.283	2.945	0.05286
ES vs. Ser	Yes	****	<0.0001	5.283	2.878	0.09593
CS vs. RS	Yes	****	<0.0001	5.987	2.945	0.04497
CS vs. Ser	Yes	****	<0.0001	5.987	2.878	0.09181
RS vs. Ser	No	ns	0.473	2.945	2.878	0.08716

## Sheet: UHRF1
Unpaired t with Welch's correction	Significant?	Summary	Individual P Value	Mean 1	Mean 2	SE of diff.
Spcyt vs. ES	Yes	****	<0.0001	0.6621	0.05156	0.03225
Spcyt vs. CS	Yes	****	<0.0001	0.6621	0.04988	0.02988
Spcyt vs. RS	Yes	****	<0.0001	0.6621	0.2948	0.03349
Spcyt vs. Ser	No	ns	0.0714	0.6621	0.2684	0.1747
ES vs. CS	No	ns	0.9368	0.05156	0.04988	0.0212
ES vs. RS	Yes	****	<0.0001	0.05156	0.2948	0.02603
ES vs. Ser	No	ns	0.2654	0.05156	0.2684	0.1734
CS vs. RS	Yes	****	<0.0001	0.04988	0.2948	0.02303
CS vs. Ser	No	ns	0.2616	0.04988	0.2684	0.173
RS vs. Ser	No	ns	0.8849	0.2948	0.2684	0.1736

## Sheet: HSP90AA1
Unpaired t with Welch's correction	Significant?	Summary	Individual P Value	Mean 1	Mean 2	SE of diff.
Spcyt vs. ES	Yes	****	<0.0001	3.006	0.8845	0.06354
Spcyt vs. CS	Yes	****	<0.0001	3.006	0.4055	0.03742
Spcyt vs. RS	Yes	****	<0.0001	3.006	2.239	0.02918
Spcyt vs. Ser	Yes	**	0.0076	3.006	1.898	0.2587
ES vs. CS	Yes	****	<0.0001	0.8845	0.4055	0.06756
ES vs. RS	Yes	****	<0.0001	0.8845	2.239	0.06336
ES vs. Ser	Yes	*	0.0101	0.8845	1.898	0.2647
CS vs. RS	Yes	****	<0.0001	0.4055	2.239	0.03713
CS vs. Ser	Yes	**	0.002	0.4055	1.898	0.2597
RS vs. Ser	No	ns	0.2433	2.239	1.898	0.2586

## Sheet: PLD6
Unpaired t with Welch's correction	Significant?	Summary	Individual P Value	Mean 1	Mean 2	SE of diff.
Spcyt vs. ES	Yes	****	<0.0001	0.9126	0.05528	0.03597
Spcyt vs. CS	Yes	****	<0.0001	0.9126	0.07257	0.03417
Spcyt vs. RS	Yes	****	<0.0001	0.9126	0.2478	0.03528
Spcyt vs. Ser	No	ns	0.1446	0.9126	0.5131	0.2326
ES vs. CS	No	ns	0.4908	0.05528	0.07257	0.02505
ES vs. RS	Yes	****	<0.0001	0.05528	0.2478	0.02655
ES vs. Ser	No	ns	0.104	0.05528	0.5131	0.2314
CS vs. RS	Yes	****	<0.0001	0.07257	0.2478	0.02404
CS vs. Ser	No	ns	0.1145	0.07257	0.5131	0.2312
RS vs. Ser	No	ns	0.3027	0.2478	0.5131	0.2313
