# Supplementary material for: SCIFER: approach for analysis of LINE-1 mRNA expression in single cells at a single locus resolution
Source: Mob DNA. 2022 Aug 26;13:21. doi: 10.1186/s13100-022-00276-0 (PMC9413895; doi:10.1186/s13100-022-00276-0)
Supplement: Supplementary file 17 — Additional file 17. Results of comparing gene expression values in human testes using unpaired t-test with Welch’s correction. [file 13100_2022_276_MOESM17_ESM.xlsx]

## Sheet: PRM1
24yo Testis
Unpaired t with Welch's correction	Significant?	Summary	Individual P Value	Mean 1	Mean 2	SE of diff.
Diff_Spg vs. Spcyt	Yes	***	0.0005	2.124	2.694	0.1576
Diff_Spg vs. ES	Yes	****	<0.0001	2.124	5.967	0.1527
Diff_Spg vs. RS	Yes	****	<0.0001	2.124	3.013	0.1611
Diff_Spg vs. CS	Yes	****	<0.0001	2.124	7.345	0.1109
Diff_Spg vs. SSCs	Yes	*	0.0188	2.124	2.605	0.1976
Spcyt vs. ES	Yes	****	<0.0001	2.694	5.967	0.1687
Spcyt vs. Endo	Yes	****	<0.0001	2.694	1.938	0.1632
Spcyt vs. Macro	Yes	**	0.0051	2.694	2.214	0.1688
Spcyt vs. Myo	Yes	*	0.0122	2.694	2.281	0.1631
Spcyt vs. CS	Yes	****	<0.0001	2.694	7.345	0.1321
ES vs. Endo	Yes	****	<0.0001	5.967	1.938	0.1585
ES vs. Macro	Yes	****	<0.0001	5.967	2.214	0.1642
ES vs. Myo	Yes	****	<0.0001	5.967	2.281	0.1584
ES vs. RS	Yes	****	<0.0001	5.967	3.013	0.172
ES vs. CS	Yes	****	<0.0001	5.967	7.345	0.1262
ES vs. SSCs	Yes	****	<0.0001	5.967	2.605	0.2066
Endo vs. Myo	Yes	*	0.0269	1.938	2.281	0.1525
Endo vs. RS	Yes	****	<0.0001	1.938	3.013	0.1666
Endo vs. CS	Yes	****	<0.0001	1.938	7.345	0.1187
Endo vs. SSCs	Yes	**	0.0018	1.938	2.605	0.2021
Macro vs. RS	Yes	****	<0.0001	2.214	3.013	0.1721
Macro vs. CS	Yes	****	<0.0001	2.214	7.345	0.1263
Myo vs. RS	Yes	****	<0.0001	2.281	3.013	0.1665
Myo vs. CS	Yes	****	<0.0001	2.281	7.345	0.1186
RS vs. CS	Yes	****	<0.0001	3.013	7.345	0.1362
Ser vs. CS	Yes	*	0.0306	2.767	7.345	0.8264
CS vs. SSCs	Yes	****	<0.0001	7.345	2.605	0.178
25yo Testis
Unpaired t with Welch's correction	Significant?	Summary	Individual P Value	Mean 1	Mean 2	SE of diff.
Diff_Spg vs. ES	Yes	****	<0.0001	2.53	6.449	0.1328
Diff_Spg vs. RS	Yes	***	0.0003	2.53	2.976	0.1197
Diff_Spg vs. Sperm	Yes	****	<0.0001	2.53	7.643	0.08352
Spcyt vs. ES	Yes	****	<0.0001	2.59	6.449	0.1225
Spcyt vs. RS	Yes	***	0.0005	2.59	2.976	0.1082
Spcyt vs. Sperm	Yes	****	<0.0001	2.59	7.643	0.066
ES vs. Endo	Yes	****	<0.0001	6.449	2.735	0.1954
ES vs. Macro	Yes	****	<0.0001	6.449	2.674	0.1643
ES vs. Myo	Yes	****	<0.0001	6.449	2.408	0.3676
ES vs. RS	Yes	****	<0.0001	6.449	2.976	0.1424
ES vs. Ser	Yes	*	0.0469	6.449	3.241	1.138
ES vs. Sperm	Yes	****	<0.0001	6.449	7.643	0.1137
ES vs. Spcyt	Yes	****	<0.0001	6.449	2.567	0.1956
Endo vs. Sperm	Yes	****	<0.0001	2.735	7.643	0.1659
Macro vs. Sperm	Yes	****	<0.0001	2.674	7.643	0.1278
Myo vs. Sperm	Yes	****	<0.0001	2.408	7.643	0.3528
RS vs. Sperm	Yes	****	<0.0001	2.976	7.643	0.098
RS vs. Spcyt	Yes	*	0.0322	2.976	2.567	0.1869
Ser vs. Sperm	Yes	*	0.0177	3.241	7.643	1.133
Sperm vs. Spcyt	Yes	****	<0.0001	7.643	2.567	0.1661

## Sheet: SPAG6
24yo Testis
Unpaired t with Welch's correction	Significant?	Summary	Individual P Value	Mean 1	Mean 2	SE of diff.
ES vs. Endo	Yes	****	<0.0001	0.5459	0.02516	0.04364
ES vs. Macro	Yes	****	<0.0001	0.5459	0.01864	0.03818
ES vs. Myo	Yes	****	<0.0001	0.5459	0.0434	0.04424
ES vs. RS	Yes	****	<0.0001	0.5459	1.547	0.0758
ES vs. CS	Yes	****	<0.0001	0.5459	0.1546	0.0419
ES vs. SSCs	Yes	****	<0.0001	0.5459	0.134	0.06078
Spcyt vs. Endo	Yes	****	<0.0001	0.6592	0.02516	0.09086
Spcyt vs. Macro	Yes	****	<0.0001	0.6592	0.01864	0.08837
Spcyt vs. Myo	Yes	****	<0.0001	0.6592	0.0434	0.09115
Spcyt vs. RS	Yes	****	<0.0001	0.6592	1.547	0.11
Spcyt vs. CS	Yes	****	<0.0001	0.6592	0.1546	0.09004
Spcyt vs. SSCs	Yes	****	<0.0001	0.6592	0.134	0.1002
Endo vs. RS	Yes	****	<0.0001	0.02516	1.547	0.07146
Endo vs. CS	Yes	***	0.0002	0.02516	0.1546	0.03342
Macro vs. RS	Yes	****	<0.0001	0.01864	1.547	0.06826
Macro vs. CS	Yes	****	<0.0001	0.01864	0.1546	0.02589
Macro vs. SSCs	Yes	*	0.0305	0.01864	0.134	0.05107
Myo vs. RS	Yes	****	<0.0001	0.0434	1.547	0.07182
Myo vs. CS	Yes	**	0.0013	0.0434	0.1546	0.0342
RS vs. CS	Yes	****	<0.0001	1.547	0.1546	0.07041
RS vs. SSCs	Yes	****	<0.0001	1.547	0.134	0.08304
25yo Testis
Unpaired t with Welch's correction	Significant?	Summary	Individual P Value	Mean 1	Mean 2	SE of diff.
Diff_Spg vs. Spcyt	Yes	****	<0.0001	0.02519	0.5666	0.07219
Diff_Spg vs. ES	Yes	****	<0.0001	0.02519	0.3726	0.03956
Diff_Spg vs. RS	Yes	****	<0.0001	0.02519	1.617	0.0696
Spcyt vs. ES	Yes	*	0.014	0.5666	0.3726	0.07832
Spcyt vs. RS	Yes	****	<0.0001	0.5666	1.617	0.09702
Spcyt vs. Sperm	Yes	****	<0.0001	0.5666	0.03306	0.07042
Spcyt vs. Spcyt	Yes	****	<0.0001	0.5666	0.1068	0.07896
ES vs. RS	Yes	****	<0.0001	0.3726	1.617	0.07594
ES vs. Sperm	Yes	****	<0.0001	0.3726	0.03306	0.03624
ES vs. Spcyt	Yes	****	<0.0001	0.3726	0.1068	0.05087
RS vs. Ser	Yes	***	0.0007	1.617	0.1839	0.1958
RS vs. Sperm	Yes	****	<0.0001	1.617	0.03306	0.06777
RS vs. Spcyt	Yes	****	<0.0001	1.617	0.1068	0.0766

## Sheet: TNP1
24yo Testis
Unpaired t with Welch's correction	Significant?	Summary	Individual P Value	Mean 1	Mean 2	SE of diff.
Diff_Spg vs. Spcyt	Yes	**	0.0023	0.6475	1.181	0.1706
Diff_Spg vs. ES	Yes	****	<0.0001	0.6475	4.925	0.1438
Diff_Spg vs. RS	Yes	****	<0.0001	0.6475	1.475	0.1453
Diff_Spg vs. CS	Yes	****	<0.0001	0.6475	5.037	0.128
Diff_Spg vs. SSCs	Yes	*	0.0182	0.6475	1.092	0.1818
Spcyt vs. ES	Yes	****	<0.0001	1.181	4.925	0.1764
Spcyt vs. Endo	Yes	**	0.0097	1.181	0.7155	0.177
Spcyt vs. Macro	Yes	*	0.0406	1.181	0.8167	0.1763
Spcyt vs. Myo	Yes	*	0.0152	1.181	0.7719	0.1664
Spcyt vs. CS	Yes	****	<0.0001	1.181	5.037	0.1637
ES vs. Endo	Yes	****	<0.0001	4.925	0.7155	0.1513
ES vs. Macro	Yes	****	<0.0001	4.925	0.8167	0.1505
ES vs. Myo	Yes	****	<0.0001	4.925	0.7719	0.1388
ES vs. RS	Yes	****	<0.0001	4.925	1.475	0.152
ES vs. Ser	Yes	*	0.0436	4.925	1.261	0.8185
ES vs. SSCs	Yes	****	<0.0001	4.925	1.092	0.1873
Endo vs. RS	Yes	****	<0.0001	0.7155	1.475	0.1527
Endo vs. CS	Yes	****	<0.0001	0.7155	5.037	0.1363
Endo vs. SSCs	Yes	*	0.05	0.7155	1.092	0.1878
Macro vs. RS	Yes	****	<0.0001	0.8167	1.475	0.1519
Macro vs. CS	Yes	****	<0.0001	0.8167	5.037	0.1355
Myo vs. RS	Yes	****	<0.0001	0.7719	1.475	0.1404
Myo vs. CS	Yes	****	<0.0001	0.7719	5.037	0.1223
RS vs. CS	Yes	****	<0.0001	1.475	5.037	0.1371
RS vs. SSCs	Yes	*	0.0463	1.475	1.092	0.1884
Ser vs. CS	Yes	*	0.0419	1.261	5.037	0.8159
CS vs. SSCs	Yes	****	<0.0001	5.037	1.092	0.1754
25yo Testis
Unpaired t with Welch's correction	Significant?	Summary	Individual P Value	Mean 1	Mean 2	SE of diff.
Diff_Spg vs. ES	Yes	****	<0.0001	0.8613	5.331	0.1298
Diff_Spg vs. Endo	Yes	*	0.0475	0.8613	1.272	0.2027
Diff_Spg vs. Macro	Yes	*	0.0426	0.8613	1.184	0.1569
Diff_Spg vs. RS	Yes	****	<0.0001	0.8613	1.462	0.1237
Diff_Spg vs. Sperm	Yes	****	<0.0001	0.8613	5.554	0.1091
Spcyt vs. ES	Yes	****	<0.0001	0.9897	5.331	0.1204
Spcyt vs. RS	Yes	****	<0.0001	0.9897	1.462	0.1139
Spcyt vs. Sperm	Yes	****	<0.0001	0.9897	5.554	0.09785
ES vs. Endo	Yes	****	<0.0001	5.331	1.272	0.212
ES vs. Macro	Yes	****	<0.0001	5.331	1.184	0.1688
ES vs. Myo	Yes	****	<0.0001	5.331	1.232	0.3813
ES vs. RS	Yes	****	<0.0001	5.331	1.462	0.1384
ES vs. Ser	Yes	*	0.044	5.331	2.149	1.104
ES vs. Spcyt	Yes	****	<0.0001	5.331	1.134	0.1881
Endo vs. Sperm	Yes	****	<0.0001	1.272	5.554	0.2
Macro vs. Sperm	Yes	****	<0.0001	1.184	5.554	0.1535
Myo vs. Sperm	Yes	****	<0.0001	1.232	5.554	0.3748
RS vs. Sperm	Yes	****	<0.0001	1.462	5.554	0.1193
Ser vs. Sperm	Yes	*	0.0361	2.149	5.554	1.102
Sperm vs. Spcyt	Yes	****	<0.0001	5.554	1.134	0.1745

## Sheet: TNP2
24yo Testis
Unpaired t with Welch's correction	Significant?	Summary	Individual P Value	Mean 1	Mean 2	SE of diff.
Diff_Spg vs. ES	Yes	****	<0.0001	0.01665	0.5762	0.05048
Diff_Spg vs. RS	Yes	*	0.0429	0.01665	0.08418	0.03299
Diff_Spg vs. CS	Yes	****	<0.0001	0.01665	0.9816	0.04558
Spcyt vs. ES	Yes	****	<0.0001	0.03153	0.5762	0.05105
Spcyt vs. CS	Yes	****	<0.0001	0.03153	0.9816	0.04621
ES vs. Endo	Yes	****	<0.0001	0.5762	0.02894	0.05177
ES vs. Macro	Yes	****	<0.0001	0.5762	0.03948	0.05624
ES vs. Myo	Yes	****	<0.0001	0.5762	0.008431	0.04803
ES vs. RS	Yes	****	<0.0001	0.5762	0.08418	0.05552
ES vs. CS	Yes	****	<0.0001	0.5762	0.9816	0.06381
Endo vs. CS	Yes	****	<0.0001	0.02894	0.9816	0.047
Macro vs. CS	Yes	****	<0.0001	0.03948	0.9816	0.05189
Myo vs. RS	Yes	*	0.0106	0.008431	0.08418	0.0291
Myo vs. CS	Yes	****	<0.0001	0.008431	0.9816	0.04285
RS vs. CS	Yes	****	<0.0001	0.08418	0.9816	0.05111
25yo Testis
Unpaired t with Welch's correction	Significant?	Summary	Individual P Value	Mean 1	Mean 2	SE of diff.
Spcyt vs. ES	Yes	****	<0.0001	0.003654	0.5419	0.04695
Spcyt vs. Sperm	Yes	****	<0.0001	0.003654	0.7768	0.03277
ES vs. Endo	Yes	****	<0.0001	0.5419	0.07151	0.06199
ES vs. Macro	Yes	****	<0.0001	0.5419	0.01675	0.04972
ES vs. Myo	Yes	***	0.0001	0.5419	0.08922	0.1008
ES vs. RS	Yes	****	<0.0001	0.5419	0.02358	0.04876
ES vs. Sperm	Yes	****	<0.0001	0.5419	0.7768	0.05703
ES vs. Spcyt	Yes	****	<0.0001	0.5419	0.03024	0.05573
Endo vs. Sperm	Yes	****	<0.0001	0.07151	0.7768	0.05208
Macro vs. Sperm	Yes	****	<0.0001	0.01675	0.7768	0.03662
Myo vs. Sperm	Yes	****	<0.0001	0.08922	0.7768	0.09498
RS vs. Sperm	Yes	****	<0.0001	0.02358	0.7768	0.03532
Ser vs. Sperm	Yes	*	0.0309	0.1839	0.7768	0.1867
Sperm vs. Spcyt	Yes	****	<0.0001	0.7768	0.03024	0.04444

## Sheet: DNMT1
24yo Testis
Unpaired t with Welch's correction	Significant?	Summary	Individual P Value	Mean 1	Mean 2	SE of diff.
Diff_Spg vs. ES	Yes	****	<0.0001	1.255	0.2392	0.1583
Diff_Spg vs. Endo	Yes	****	<0.0001	1.255	0.1745	0.1639
Diff_Spg vs. Macro	Yes	****	<0.0001	1.255	0.3071	0.1676
Diff_Spg vs. Myo	Yes	****	<0.0001	1.255	0.2258	0.1627
Diff_Spg vs. RS	Yes	****	<0.0001	1.255	0.1958	0.1594
Diff_Spg vs. CS	Yes	****	<0.0001	1.255	0.1106	0.1573
Diff_Spg vs. SSCs	Yes	****	<0.0001	1.255	0.2572	0.1707
Spcyt vs. ES	Yes	****	<0.0001	1.274	0.2392	0.08244
Spcyt vs. Endo	Yes	****	<0.0001	1.274	0.1745	0.09277
Spcyt vs. Macro	Yes	****	<0.0001	1.274	0.3071	0.09915
Spcyt vs. Myo	Yes	****	<0.0001	1.274	0.2258	0.0907
Spcyt vs. RS	Yes	****	<0.0001	1.274	0.1958	0.08455
Spcyt vs. CS	Yes	****	<0.0001	1.274	0.1106	0.0806
Spcyt vs. SSCs	Yes	****	<0.0001	1.274	0.2572	0.1044
ES vs. CS	Yes	****	<0.0001	0.2392	0.1106	0.02824
Macro vs. CS	Yes	**	0.0022	0.3071	0.1106	0.06192
Myo vs. CS	Yes	*	0.0164	0.2258	0.1106	0.0472
RS vs. CS	Yes	*	0.0131	0.1958	0.1106	0.03391
CS vs. SSCs	Yes	*	0.0443	0.1106	0.2572	0.07002
25yo Testis
Unpaired t with Welch's correction	Significant?	Summary	Individual P Value	Mean 1	Mean 2	SE of diff.
Diff_Spg vs. ES	Yes	****	<0.0001	1.389	0.2135	0.09098
Diff_Spg vs. Endo	Yes	****	<0.0001	1.389	0.1602	0.1001
Diff_Spg vs. Macro	Yes	****	<0.0001	1.389	0.1271	0.09699
Diff_Spg vs. RS	Yes	****	<0.0001	1.389	0.1278	0.09072
Diff_Spg vs. Sperm	Yes	****	<0.0001	1.389	0.09682	0.0881
Diff_Spg vs. Spcyt	Yes	****	<0.0001	1.389	0.3926	0.1178
Spcyt vs. ES	Yes	****	<0.0001	1.357	0.2135	0.0619
Spcyt vs. Endo	Yes	****	<0.0001	1.357	0.1602	0.07468
Spcyt vs. Macro	Yes	****	<0.0001	1.357	0.1271	0.07045
Spcyt vs. RS	Yes	****	<0.0001	1.357	0.1278	0.06153
Spcyt vs. Sperm	Yes	****	<0.0001	1.357	0.09682	0.0576
Spcyt vs. Spcyt	Yes	****	<0.0001	1.357	0.3926	0.09718
ES vs. RS	Yes	*	0.0216	0.2135	0.1278	0.03703
ES vs. Sperm	Yes	***	0.0001	0.2135	0.09682	0.03006
ES vs. Spcyt	Yes	*	0.0382	0.2135	0.3926	0.08384
Endo vs. Spcyt	Yes	*	0.0159	0.1602	0.3926	0.09367
Macro vs. Spcyt	Yes	**	0.0047	0.1271	0.3926	0.09033
RS vs. Spcyt	Yes	**	0.0028	0.1278	0.3926	0.08356
Sperm vs. Spcyt	Yes	***	0.0007	0.09682	0.3926	0.08071

## Sheet: TP53
24yo Testis
Unpaired t with Welch's correction	Significant?	Summary	Individual P Value	Mean 1	Mean 2	SE of diff.
Diff_Spg vs. Spcyt	Yes	**	0.0081	0.2315	0.01741	0.07473
Diff_Spg vs. ES	Yes	*	0.0313	0.2315	0.06138	0.0748
Diff_Spg vs. RS	Yes	**	0.0053	0.2315	0.006479	0.07378
Diff_Spg vs. CS	Yes	**	0.0075	0.2315	0.0168	0.07392
Spcyt vs. ES	Yes	*	0.017	0.01741	0.06138	0.01828
Spcyt vs. Endo	Yes	**	0.0039	0.01741	0.1729	0.05087
Spcyt vs. Myo	Yes	**	0.0026	0.01741	0.1288	0.03611
ES vs. Endo	Yes	*	0.0342	0.06138	0.1729	0.05096
ES vs. RS	Yes	***	0.0001	0.06138	0.006479	0.01389
ES vs. CS	Yes	**	0.0025	0.06138	0.0168	0.01461
Endo vs. RS	Yes	**	0.0018	0.1729	0.006479	0.04946
Endo vs. CS	Yes	**	0.0032	0.1729	0.0168	0.04967
Macro vs. RS	Yes	*	0.0421	0.07044	0.006479	0.03084
Myo vs. RS	Yes	***	0.0005	0.1288	0.006479	0.0341
Myo vs. CS	Yes	**	0.0016	0.1288	0.0168	0.0344
RS vs. SSCs	Yes	*	0.0236	0.006479	0.07631	0.02932
25yo Testis
Unpaired t with Welch's correction	Significant?	Summary	Individual P Value	Mean 1	Mean 2	SE of diff.
Diff_Spg vs. Spcyt	Yes	*	0.0129	0.1011	0.004725	0.03727
Diff_Spg vs. RS	Yes	*	0.0111	0.1011	0.002893	0.03709
Diff_Spg vs. Sperm	Yes	**	0.0099	0.1011	0.001531	0.03701
Spcyt vs. ES	Yes	***	0.0008	0.004725	0.05752	0.01549
Spcyt vs. Endo	Yes	**	0.005	0.004725	0.1844	0.06057
Spcyt vs. Macro	Yes	**	0.0019	0.004725	0.1426	0.0425
ES vs. Endo	Yes	*	0.0471	0.05752	0.1844	0.06216
ES vs. RS	Yes	***	0.0004	0.05752	0.002893	0.01503
ES vs. Sperm	Yes	***	0.0002	0.05752	0.001531	0.01483
Endo vs. RS	Yes	**	0.0045	0.1844	0.002893	0.06045
Endo vs. Sperm	Yes	**	0.0043	0.1844	0.001531	0.0604
Macro vs. RS	Yes	**	0.0016	0.1426	0.002893	0.04234
Macro vs. Sperm	Yes	**	0.0014	0.1426	0.001531	0.04226

## Sheet: ERCC4
24yo Testis
Unpaired t with Welch's correction	Significant?	Summary	Individual P Value	Mean 1	Mean 2	SE of diff.
Diff_Spg vs. ES	Yes	*	0.0401	0.2475	0.4268	0.08375
Spcyt vs. Endo	Yes	****	<0.0001	0.403	0.1199	0.06697
Spcyt vs. Macro	Yes	****	<0.0001	0.403	0.09121	0.06014
Spcyt vs. Myo	Yes	****	<0.0001	0.403	0.09274	0.05721
Spcyt vs. CS	Yes	****	<0.0001	0.403	0.1337	0.05297
Spcyt vs. SSCs	Yes	**	0.0046	0.403	0.1862	0.07432
ES vs. Endo	Yes	****	<0.0001	0.4268	0.1199	0.0526
ES vs. Macro	Yes	****	<0.0001	0.4268	0.09121	0.04357
ES vs. Myo	Yes	****	<0.0001	0.4268	0.09274	0.03943
ES vs. RS	Yes	**	0.005	0.4268	0.3029	0.04362
ES vs. CS	Yes	****	<0.0001	0.4268	0.1337	0.03298
ES vs. SSCs	Yes	***	0.0003	0.4268	0.1862	0.06168
Endo vs. RS	Yes	**	0.0016	0.1199	0.3029	0.05588
Macro vs. RS	Yes	****	<0.0001	0.09121	0.3029	0.04748
Myo vs. RS	Yes	****	<0.0001	0.09274	0.3029	0.04372
RS vs. CS	Yes	****	<0.0001	0.3029	0.1337	0.038
25yo Testis
Unpaired t with Welch's correction	Significant?	Summary	Individual P Value	Mean 1	Mean 2	SE of diff.
Diff_Spg vs. Spcyt	Yes	*	0.0146	0.2581	0.4224	0.0661
Diff_Spg vs. ES	Yes	***	0.0001	0.2581	0.5314	0.06815
Diff_Spg vs. Macro	Yes	***	0.0002	0.2581	0.03169	0.05814
Spcyt vs. Endo	Yes	**	0.0018	0.4224	0.2046	0.06768
Spcyt vs. Macro	Yes	****	<0.0001	0.4224	0.03169	0.04484
Spcyt vs. RS	Yes	*	0.017	0.4224	0.2967	0.05232
Spcyt vs. Sperm	Yes	****	<0.0001	0.4224	0.212	0.04359
Spcyt vs. Spcyt	Yes	****	<0.0001	0.4224	0.17	0.05744
ES vs. Endo	Yes	****	<0.0001	0.5314	0.2046	0.06969
ES vs. Macro	Yes	****	<0.0001	0.5314	0.03169	0.04781
ES vs. RS	Yes	****	<0.0001	0.5314	0.2967	0.05489
ES vs. Sperm	Yes	****	<0.0001	0.5314	0.212	0.04665
ES vs. Spcyt	Yes	****	<0.0001	0.5314	0.17	0.05979
Endo vs. Macro	Yes	**	0.0056	0.2046	0.03169	0.05993
Macro vs. Myo	Yes	*	0.0218	0.03169	0.3161	0.1122
Macro vs. RS	Yes	****	<0.0001	0.03169	0.2967	0.04181
Macro vs. Sperm	Yes	****	<0.0001	0.03169	0.212	0.03019
Macro vs. Spcyt	Yes	**	0.0056	0.03169	0.17	0.04806
RS vs. Sperm	Yes	*	0.0381	0.2967	0.212	0.04048
RS vs. Spcyt	Yes	*	0.0239	0.2967	0.17	0.05511

## Sheet: MECP2
24yo Testis
Unpaired t with Welch's correction	Significant?	Summary	Individual P Value	Mean 1	Mean 2	SE of diff.
Diff_Spg vs. Spcyt	Yes	**	0.0073	0.5026	0.1441	0.1243
Diff_Spg vs. ES	Yes	***	0.0004	0.5026	0.01577	0.1194
Diff_Spg vs. Macro	Yes	*	0.0122	0.5026	0.1625	0.1284
Diff_Spg vs. RS	Yes	***	0.0003	0.5026	0.004156	0.1192
Diff_Spg vs. CS	Yes	***	0.0004	0.5026	0.01224	0.1193
Spcyt vs. ES	Yes	***	0.0007	0.1441	0.01577	0.03633
Spcyt vs. Endo	Yes	*	0.0318	0.1441	0.2984	0.07027
Spcyt vs. Myo	Yes	****	<0.0001	0.1441	0.505	0.06497
Spcyt vs. RS	Yes	***	0.0002	0.1441	0.004156	0.03575
Spcyt vs. CS	Yes	***	0.0004	0.1441	0.01224	0.03606
Spcyt vs. SSCs	Yes	**	0.0022	0.1441	0.4363	0.08948
ES vs. Endo	Yes	****	<0.0001	0.01577	0.2984	0.06113
ES vs. Macro	Yes	**	0.0035	0.01577	0.1625	0.04845
ES vs. Myo	Yes	****	<0.0001	0.01577	0.505	0.05495
ES vs. SSCs	Yes	****	<0.0001	0.01577	0.4363	0.08249
Endo vs. Myo	Yes	*	0.0129	0.2984	0.505	0.08147
Endo vs. RS	Yes	****	<0.0001	0.2984	0.004156	0.06078
Endo vs. CS	Yes	****	<0.0001	0.2984	0.01224	0.06097
Macro vs. Myo	Yes	****	<0.0001	0.1625	0.505	0.07244
Macro vs. RS	Yes	**	0.0016	0.1625	0.004156	0.04801
Macro vs. CS	Yes	**	0.0028	0.1625	0.01224	0.04824
Macro vs. SSCs	Yes	**	0.0059	0.1625	0.4363	0.09505
Myo vs. RS	Yes	****	<0.0001	0.505	0.004156	0.05457
Myo vs. CS	Yes	****	<0.0001	0.505	0.01224	0.05477
RS vs. SSCs	Yes	****	<0.0001	0.004156	0.4363	0.08224
CS vs. SSCs	Yes	****	<0.0001	0.01224	0.4363	0.08238
25yo Testis
Unpaired t with Welch's correction	Significant?	Summary	Individual P Value	Mean 1	Mean 2	SE of diff.
Diff_Spg vs. Spcyt	Yes	**	0.0075	0.4226	0.2266	0.07131
Diff_Spg vs. ES	Yes	****	<0.0001	0.4226	0.007196	0.06355
Diff_Spg vs. Macro	Yes	***	0.0004	0.4226	0.1324	0.07837
Diff_Spg vs. Sperm	Yes	****	<0.0001	0.4226	0.001704	0.06316
Spcyt vs. ES	Yes	****	<0.0001	0.2266	0.007196	0.03393
Spcyt vs. Sperm	Yes	****	<0.0001	0.2266	0.001704	0.0332
ES vs. Endo	Yes	***	0.0005	0.007196	0.2632	0.06807
ES vs. Macro	Yes	**	0.0098	0.007196	0.1324	0.04698
ES vs. Spcyt	Yes	****	<0.0001	0.007196	0.3608	0.0714
Endo vs. Sperm	Yes	***	0.0004	0.2632	0.001704	0.06771
Macro vs. Sperm	Yes	**	0.0066	0.1324	0.001704	0.04646
Macro vs. Spcyt	Yes	**	0.009	0.1324	0.3608	0.08486
Myo vs. Sperm	Yes	*	0.0467	0.2889	0.001704	0.1325
Sperm vs. Spcyt	Yes	****	<0.0001	0.001704	0.3608	0.07106

## Sheet: TRIM28
24yo Testis
Unpaired t with Welch's correction	Significant?	Summary	Individual P Value	Mean 1	Mean 2	SE of diff.
Diff_Spg vs. ES	Yes	*	0.0256	0.6616	0.3798	0.1196
Diff_Spg vs. Endo	Yes	**	0.0053	0.6616	0.2771	0.1299
Diff_Spg vs. Macro	Yes	**	0.001	0.6616	0.206	0.1276
Diff_Spg vs. Myo	Yes	**	0.0087	0.6616	0.3122	0.1253
Diff_Spg vs. CS	Yes	**	0.0023	0.6616	0.2624	0.1183
Spcyt vs. ES	Yes	****	<0.0001	0.6813	0.3798	0.07404
Spcyt vs. Endo	Yes	****	<0.0001	0.6813	0.2771	0.08971
Spcyt vs. Macro	Yes	****	<0.0001	0.6813	0.206	0.08646
Spcyt vs. Myo	Yes	****	<0.0001	0.6813	0.3122	0.08303
Spcyt vs. RS	Yes	*	0.017	0.6813	0.8987	0.09019
Spcyt vs. CS	Yes	****	<0.0001	0.6813	0.2624	0.07201
ES vs. Macro	Yes	**	0.0046	0.3798	0.206	0.05992
ES vs. RS	Yes	****	<0.0001	0.3798	0.8987	0.06518
ES vs. CS	Yes	**	0.0012	0.3798	0.2624	0.03605
ES vs. SSCs	Yes	****	<0.0001	0.3798	0.7973	0.08614
Endo vs. RS	Yes	****	<0.0001	0.2771	0.8987	0.08254
Endo vs. SSCs	Yes	****	<0.0001	0.2771	0.7973	0.09992
Macro vs. RS	Yes	****	<0.0001	0.206	0.8987	0.079
Macro vs. SSCs	Yes	****	<0.0001	0.206	0.7973	0.09702
Myo vs. RS	Yes	****	<0.0001	0.3122	0.8987	0.07523
Myo vs. SSCs	Yes	****	<0.0001	0.3122	0.7973	0.09397
RS vs. CS	Yes	****	<0.0001	0.8987	0.2624	0.06286
CS vs. SSCs	Yes	****	<0.0001	0.2624	0.7973	0.08439
25yo Testis
Unpaired t with Welch's correction	Significant?	Summary	Individual P Value	Mean 1	Mean 2	SE of diff.
Diff_Spg vs. ES	Yes	****	<0.0001	0.8799	0.1612	0.06903
Diff_Spg vs. Endo	Yes	****	<0.0001	0.8799	0.2144	0.09088
Diff_Spg vs. Macro	Yes	****	<0.0001	0.8799	0.1102	0.07661
Diff_Spg vs. Myo	Yes	***	0.0004	0.8799	0.3066	0.1402
Diff_Spg vs. RS	Yes	**	0.0042	0.8799	0.6385	0.08234
Diff_Spg vs. Ser	Yes	*	0.0211	0.8799	0.1949	0.2056
Diff_Spg vs. Sperm	Yes	****	<0.0001	0.8799	0.1081	0.06687
Diff_Spg vs. Spcyt	Yes	**	0.007	0.8799	0.5866	0.1056
Spcyt vs. ES	Yes	****	<0.0001	0.8362	0.1612	0.05882
Spcyt vs. Endo	Yes	****	<0.0001	0.8362	0.2144	0.08339
Spcyt vs. Macro	Yes	****	<0.0001	0.8362	0.1102	0.06756
Spcyt vs. Myo	Yes	***	0.0008	0.8362	0.3066	0.1354
Spcyt vs. RS	Yes	**	0.0081	0.8362	0.6385	0.074
Spcyt vs. Ser	Yes	*	0.0275	0.8362	0.1949	0.2024
Spcyt vs. Sperm	Yes	****	<0.0001	0.8362	0.1081	0.05628
Spcyt vs. Spcyt	Yes	*	0.0142	0.8362	0.5866	0.09925
ES vs. RS	Yes	****	<0.0001	0.1612	0.6385	0.05505
ES vs. Sperm	Yes	*	0.0489	0.1612	0.1081	0.02687
ES vs. Spcyt	Yes	****	<0.0001	0.1612	0.5866	0.08605
Endo vs. RS	Yes	****	<0.0001	0.2144	0.6385	0.08077
Endo vs. Spcyt	Yes	***	0.0007	0.2144	0.5866	0.1044
Macro vs. RS	Yes	****	<0.0001	0.1102	0.6385	0.0643
Macro vs. Spcyt	Yes	****	<0.0001	0.1102	0.5866	0.09225
Myo vs. RS	Yes	*	0.0221	0.3066	0.6385	0.1338
RS vs. Sperm	Yes	****	<0.0001	0.6385	0.1081	0.05232
Sperm vs. Spcyt	Yes	****	<0.0001	0.1081	0.5866	0.08434

## Sheet: KDM1A
24yo Testis
Unpaired t with Welch's correction	Significant?	Summary	Individual P Value	Mean 1	Mean 2	SE of diff.
Diff_Spg vs. ES	Yes	***	0.001	0.5788	0.1628	0.1123
Diff_Spg vs. Endo	Yes	***	0.0003	0.5788	0.09426	0.1191
Diff_Spg vs. Macro	Yes	***	0.0002	0.5788	0.08098	0.1154
Diff_Spg vs. Myo	Yes	***	0.001	0.5788	0.1526	0.1165
Diff_Spg vs. RS	Yes	*	0.0439	0.5788	0.3347	0.116
Diff_Spg vs. CS	Yes	****	<0.0001	0.5788	0.05206	0.1114
Spcyt vs. ES	Yes	****	<0.0001	0.8138	0.1628	0.06636
Spcyt vs. Endo	Yes	****	<0.0001	0.8138	0.09426	0.07733
Spcyt vs. Macro	Yes	****	<0.0001	0.8138	0.08098	0.07153
Spcyt vs. Myo	Yes	****	<0.0001	0.8138	0.1526	0.07323
Spcyt vs. RS	Yes	****	<0.0001	0.8138	0.3347	0.07253
Spcyt vs. CS	Yes	****	<0.0001	0.8138	0.05206	0.06483
Spcyt vs. SSCs	Yes	*	0.041	0.8138	0.6136	0.09628
ES vs. Macro	Yes	*	0.029	0.1628	0.08098	0.03695
ES vs. RS	Yes	****	<0.0001	0.1628	0.3347	0.03884
ES vs. CS	Yes	****	<0.0001	0.1628	0.05206	0.02124
ES vs. SSCs	Yes	****	<0.0001	0.1628	0.6136	0.07428
Endo vs. RS	Yes	****	<0.0001	0.09426	0.3347	0.05555
Endo vs. SSCs	Yes	****	<0.0001	0.09426	0.6136	0.08423
Macro vs. RS	Yes	****	<0.0001	0.08098	0.3347	0.04714
Macro vs. SSCs	Yes	****	<0.0001	0.08098	0.6136	0.07894
Myo vs. RS	Yes	***	0.0003	0.1526	0.3347	0.04968
Myo vs. CS	Yes	**	0.0087	0.1526	0.05206	0.03757
Myo vs. SSCs	Yes	****	<0.0001	0.1526	0.6136	0.08049
RS vs. CS	Yes	****	<0.0001	0.3347	0.05206	0.03617
RS vs. SSCs	Yes	**	0.0011	0.3347	0.6136	0.07984
CS vs. SSCs	Yes	****	<0.0001	0.05206	0.6136	0.07292
25yo Testis
Unpaired t with Welch's correction	Significant?	Summary	Individual P Value	Mean 1	Mean 2	SE of diff.
Diff_Spg vs. Spcyt	Yes	****	<0.0001	0.5281	0.8873	0.0826
Diff_Spg vs. ES	Yes	****	<0.0001	0.5281	0.1679	0.06946
Diff_Spg vs. Endo	Yes	****	<0.0001	0.5281	0.05365	0.07038
Diff_Spg vs. Macro	Yes	****	<0.0001	0.5281	0.01234	0.0663
Diff_Spg vs. Myo	Yes	****	<0.0001	0.5281	0.06332	0.09084
Diff_Spg vs. RS	Yes	**	0.007	0.5281	0.3224	0.07416
Diff_Spg vs. Sperm	Yes	****	<0.0001	0.5281	0.02821	0.0656
Spcyt vs. ES	Yes	****	<0.0001	0.8873	0.1679	0.05623
Spcyt vs. Endo	Yes	****	<0.0001	0.8873	0.05365	0.05736
Spcyt vs. Macro	Yes	****	<0.0001	0.8873	0.01234	0.05227
Spcyt vs. Myo	Yes	****	<0.0001	0.8873	0.06332	0.08117
Spcyt vs. RS	Yes	****	<0.0001	0.8873	0.3224	0.06194
Spcyt vs. Sperm	Yes	****	<0.0001	0.8873	0.02821	0.05138
Spcyt vs. Spcyt	Yes	****	<0.0001	0.8873	0.477	0.09663
ES vs. Endo	Yes	**	0.0019	0.1679	0.05365	0.03595
ES vs. Macro	Yes	****	<0.0001	0.1679	0.01234	0.0271
ES vs. RS	Yes	***	0.0004	0.1679	0.3224	0.04288
ES vs. Sperm	Yes	****	<0.0001	0.1679	0.02821	0.02536
ES vs. Spcyt	Yes	***	0.0008	0.1679	0.477	0.08567
Endo vs. RS	Yes	****	<0.0001	0.05365	0.3224	0.04435
Endo vs. Spcyt	Yes	****	<0.0001	0.05365	0.477	0.08641
Macro vs. RS	Yes	****	<0.0001	0.01234	0.3224	0.03753
Macro vs. Spcyt	Yes	****	<0.0001	0.01234	0.477	0.08312
Myo vs. RS	Yes	**	0.0014	0.06332	0.3224	0.07256
Myo vs. Spcyt	Yes	***	0.0002	0.06332	0.477	0.1038
RS vs. Sperm	Yes	****	<0.0001	0.3224	0.02821	0.03629
Sperm vs. Spcyt	Yes	****	<0.0001	0.02821	0.477	0.08257

[truncated: 2 more sheets: MOV10, RNASEH2B]
